# Supplementary material for: Cytoplasmic circular dsDNA is a key constituent of stress granules
Source: eLife. 2026 Jul 13;15:RP111336. doi: 10.7554/eLife.111336 (PMC13363216; doi:10.7554/eLife.111336)
Supplement: Figure 1—source data 3. [file elife-111336-fig1-data3.zip]

Archive with 2 entries (2 files):
- Figure 1-source data 2.TIF
- __MACOSX/._Figure 1-source data 2.TIF
